# Supplementary material for: Effect of the Consolidation Level on Organic Volatile Compound Emissions from Maize during Storage
Source: Materials (Basel). 2023 Apr 13;16(8):3066. doi: 10.3390/ma16083066 (PMC10145107; doi:10.3390/ma16083066)
Supplement: Supplementary file 1 [file materials-16-03066-s001.zip]

Archive with 1 entries (1 files):
- materials-2302869-supplementary.pdf
